# Supplementary material for: Transcriptome Sequencing and Analysis for Culm Elongation of the World’s Largest Bamboo (Dendrocalamus sinicus)
Source: PLoS One. 2016 Jun 15;11(6):e0157362. doi: 10.1371/journal.pone.0157362 (PMC4909198; doi:10.1371/journal.pone.0157362)
Supplement: S1 Table — (XLSX) [file pone.0157362.s001.xlsx]

## Sheet: KEGG
#	Pathway	Count (33920)	Pathway ID
1	Metabolic pathways	9375	ko01100
2	RNA transport	4041	ko03013
3	mRNA surveillance pathway	3424	ko03015
4	Endocytosis	3227	ko04144
5	Biosynthesis of secondary metabolites	3199	ko01110
6	Glycerophospholipid metabolism	3188	ko00564
7	Ether lipid metabolism	2986	ko00565
8	Plant-pathogen interaction	1863	ko04626
9	Spliceosome	1528	ko03040
10	Plant hormone signal transduction	1511	ko04075
11	Starch and sucrose metabolism	1199	ko00500
12	Purine metabolism	1043	ko00230
13	Pyrimidine metabolism	958	ko00240
14	Protein processing in endoplasmic reticulum	941	ko04141
15	RNA degradation	779	ko03018
16	Pentose and glucuronate interconversions	713	ko00040
17	Ubiquitin mediated proteolysis	661	ko04120
18	Ribosome biogenesis in eukaryotes	643	ko03008
19	RNA polymerase	624	ko03020
20	Phenylpropanoid biosynthesis	542	ko00940
21	Glycolysis / Gluconeogenesis	527	ko00010
22	Ribosome	508	ko03010
23	Oxidative phosphorylation	435	ko00190
24	Amino sugar and nucleotide sugar metabolism	383	ko00520
25	Nucleotide excision repair	339	ko03420
26	ABC transporters	323	ko02010
27	Phagosome	317	ko04145
28	Galactose metabolism	313	ko00052
29	Phosphatidylinositol signaling system	283	ko04070
30	Pentose phosphate pathway	280	ko00030
31	Phenylalanine metabolism	279	ko00360
32	Fructose and mannose metabolism	279	ko00051
33	Pyruvate metabolism	271	ko00620
34	Cysteine and methionine metabolism	267	ko00270
35	Homologous recombination	247	ko03440
36	Basal transcription factors	245	ko03022
37	Carotenoid biosynthesis	235	ko00906
38	Peroxisome	230	ko04146
39	Inositol phosphate metabolism	229	ko00562
40	Circadian rhythm - plant	215	ko04712
41	Cyanoamino acid metabolism	208	ko00460
42	Glycine, serine and threonine metabolism	200	ko00260
43	Base excision repair	199	ko03410
44	DNA replication	193	ko03030
45	Terpenoid backbone biosynthesis	192	ko00900
46	Arginine and proline metabolism	190	ko00330
47	Aminoacyl-tRNA biosynthesis	187	ko00970
48	Glycerolipid metabolism	184	ko00561
49	Valine, leucine and isoleucine degradation	177	ko00280
50	Glutathione metabolism	174	ko00480
51	Glycosylphosphatidylinositol(GPI)-anchor biosynthesis	171	ko00563
52	Carbon fixation in photosynthetic organisms	171	ko00710
53	Porphyrin and chlorophyll metabolism	169	ko00860
54	Phenylalanine, tyrosine and tryptophan biosynthesis	169	ko00400
55	Flavonoid biosynthesis	168	ko00941
56	Regulation of autophagy	165	ko04140
57	Protein export	161	ko03060
58	Mismatch repair	160	ko03430
59	Citrate cycle (TCA cycle)	160	ko00020
60	Propanoate metabolism	148	ko00640
61	Glyoxylate and dicarboxylate metabolism	148	ko00630
62	Stilbenoid, diarylheptanoid and gingerol biosynthesis	147	ko00945
63	Proteasome	147	ko03050
64	beta-Alanine metabolism	145	ko00410
65	Other glycan degradation	144	ko00511
66	Fatty acid metabolism	144	ko00071
67	Steroid biosynthesis	142	ko00100
68	Alanine, aspartate and glutamate metabolism	141	ko00250
69	Ascorbate and aldarate metabolism	138	ko00053
70	N-Glycan biosynthesis	136	ko00510
71	SNARE interactions in vesicular transport	129	ko04130
72	Natural killer cell mediated cytotoxicity	127	ko04650
73	Zeatin biosynthesis	127	ko00908
74	Ubiquinone and other terpenoid-quinone biosynthesis	125	ko00130
75	Cutin, suberine and wax biosynthesis	117	ko00073
76	alpha-Linolenic acid metabolism	117	ko00592
77	Nitrogen metabolism	116	ko00910
78	Sphingolipid metabolism	114	ko00600
79	Tyrosine metabolism	112	ko00350
80	Photosynthesis	109	ko00195
81	Limonene and pinene degradation	106	ko00903
82	Lysine degradation	103	ko00310
83	Fatty acid biosynthesis	102	ko00061
84	Glycosaminoglycan degradation	101	ko00531
85	Pantothenate and CoA biosynthesis	91	ko00770
86	Tryptophan metabolism	86	ko00380
87	Valine, leucine and isoleucine biosynthesis	86	ko00290
88	Butanoate metabolism	78	ko00650
89	Biosynthesis of unsaturated fatty acids	75	ko01040
90	One carbon pool by folate	73	ko00670
91	Sulfur metabolism	71	ko00920
92	Circadian rhythm - mammal	68	ko04710
93	Non-homologous end-joining	66	ko03450
94	Isoflavonoid biosynthesis	65	ko00943
95	Folate biosynthesis	63	ko00790
96	Flavone and flavonol biosynthesis	59	ko00944
97	Diterpenoid biosynthesis	59	ko00904
98	Histidine metabolism	58	ko00340
99	Brassinosteroid biosynthesis	52	ko00905
100	Lysine biosynthesis	50	ko00300
101	Arachidonic acid metabolism	49	ko00590
102	Riboflavin metabolism	48	ko00740
103	Isoquinoline alkaloid biosynthesis	47	ko00950
104	Tropane, piperidine and pyridine alkaloid biosynthesis	47	ko00960
105	Other types of O-glycan biosynthesis	47	ko00514
106	Linoleic acid metabolism	45	ko00591
107	Benzoxazinoid biosynthesis	45	ko00402
108	Glycosphingolipid biosynthesis - ganglio series	44	ko00604
109	Selenocompound metabolism	42	ko00450
110	Nicotinate and nicotinamide metabolism	42	ko00760
111	Sulfur relay system	36	ko04122
112	Fatty acid elongation	34	ko00062
113	Taurine and hypotaurine metabolism	33	ko00430
114	Sesquiterpenoid and triterpenoid biosynthesis	28	ko00909
115	Vitamin B6 metabolism	26	ko00750
116	Photosynthesis - antenna proteins	24	ko00196
117	Glycosphingolipid biosynthesis - globo series	24	ko00603
118	Thiamine metabolism	24	ko00730
119	Glucosinolate biosynthesis	22	ko00966
120	C5-Branched dibasic acid metabolism	20	ko00660
121	Synthesis and degradation of ketone bodies	18	ko00072
122	Lipoic acid metabolism	17	ko00785
123	Monoterpenoid biosynthesis	16	ko00902
124	Indole alkaloid biosynthesis	16	ko00901
125	Anthocyanin biosynthesis	11	ko00942
126	Caffeine metabolism	9	ko00232
127	Biotin metabolism	6	ko00780
128	Betalain biosynthesis	4	ko00965
